# Supplementary material for: The Relative Merits of Posterior Surgical Treatments for Multi-Level Degenerative Cervical Myelopathy Remain Uncertain: Findings from a Systematic Review
Source: J Clin Med. 2021 Aug 18;10(16):3653. doi: 10.3390/jcm10163653 (PMC8397218; doi:10.3390/jcm10163653)
Supplement: Supplementary file 1 [file jcm-10-03653-s001.zip]

Archive with 1 entries (1 files):
- jcm-1306648-supplementary.pdf
